# Supplementary material for: Continuous Wavelet Transform-Based Method for High-Sensitivity Detection of Image Signals of Fluorescence Lateral Flow Assay
Source: Sensors (Basel). 2025 Jun 20;25(13):3846. doi: 10.3390/s25133846 (PMC12252362; doi:10.3390/s25133846)
Supplement: Supplementary file 1 [file sensors-25-03846-s001.zip]

Archive with 1 entries (1 files):
- sensors-3618168-supplementary.pdf
